# Supplementary material for: Recent Change in Anhedonia, Major Depression and Low-Grade Inflammation: Dangerous Liaisons? A Study Based on a Cohort Referred for Polysomnography
Source: Medicina (Kaunas). 2025 Nov 28;61(12):2125. doi: 10.3390/medicina61122125 (PMC12735016; doi:10.3390/medicina61122125)
Supplement: Supplementary file 1 [file medicina-61-02125-s001.zip]

Archive with 1 entries (1 files):
- medicina-3874457-supplementary.pdf
